# Supplementary material for: Checklist of butterflies (Insecta: Lepidoptera) from Serra do Intendente State Park - Minas Gerais, Brazil
Source: Biodivers Data J. 2014 Nov 25;(2):e3999. doi: 10.3897/BDJ.2.e3999 (PMC4266960; doi:10.3897/BDJ.2.e3999)
Supplement: XML Treatment for Adelpha pleasure [file BDJ.2.e3999-treatment1.xml]

<!DOCTYPE tp:taxon-treatment
  PUBLIC "-//TaxonX//DTD Taxonomic Treatment Publishing DTD v0 20100105//EN" "tax-treatment-NSO.dtd">
<tp:taxon-treatment xmlns:tp="http://www.plazi.org/taxpub"><tp:treatment-meta><mixed-citation publication-type="journal"><person-group><name><surname>Nery</surname><given-names>Izabella</given-names></name><name><surname>Carvalho</surname><given-names>Natalia</given-names></name><name><surname>Paprocki</surname><given-names>Henrique</given-names></name></person-group><article-title>Checklist of butterflies (<tp:taxon-name><tp:taxon-name-part taxon-name-part-type="class">Insecta</tp:taxon-name-part></tp:taxon-name>: <tp:taxon-name><tp:taxon-name-part taxon-name-part-type="order">Lepidoptera</tp:taxon-name-part></tp:taxon-name>) from Serra do Intendente State Park - Minas Gerais, Brazil</article-title><source>Biodivers Data J</source><day>25</day><month>11</month><year>2014</year><volume>2014</volume><issue>2</issue><pub-id pub-id-type="doi">10.3897/BDJ.2.e3999</pub-id></mixed-citation></tp:treatment-meta><tp:nomenclature><tp:taxon-name><tp:taxon-name-part taxon-name-part-type="genus">Adelpha</tp:taxon-name-part> <tp:taxon-name-part taxon-name-part-type="species">pleasure</tp:taxon-name-part><object-id xmlns:xlink="http://www.w3.org/1999/xlink" xlink:type="simple" object-id-type="Encyclopedia of Life">http://eol.org/pages/4090956/overview</object-id></tp:taxon-name><tp:taxon-authority>(Hübner, 1823)</tp:taxon-authority></tp:nomenclature></tp:taxon-treatment>
